# Supplementary material for: Whole genome sequencing-based analysis of genetic predisposition to adult glioblastoma
Source: NPJ Genom Med. 2025 Oct 30;10:70. doi: 10.1038/s41525-025-00526-z (PMC12575641; doi:10.1038/s41525-025-00526-z)
Supplement: Supplementary file 2 — Supplementary Information [file 41525_2025_526_MOESM2_ESM.xlsx]

## Sheet: Sup Data 1. Gene panel
gene	reportMissense	reportNonsense	reportSplice	reportDeletion	reportDisruption	reportAmplification	reportSomaticHotspot	likelihoodType	reportGermlineVariant	reportGermlineHotspot	reportGermlineDisruption	reportGermlineDeletion	additionalReportedTranscripts	reportPGX			Supplementary Data 1. Overview of the genes included in the gene panel that was used
ABCB11	true	true	true	true	true	false	true	TSG	VARIANT_NOT_LOST	VARIANT_NOT_LOST	VARIANT_NOT_LOST	WILDTYPE_LOST		false			See Methods section for composition of the gene panel. ONCO: proto-oncogene; TSG: tumor suppressor gene
ACD	true	true	true	true	true	false	true	TSG	VARIANT_NOT_LOST	VARIANT_NOT_LOST	VARIANT_NOT_LOST	WILDTYPE_LOST		false
AIP	true	true	true	true	true	false	true	TSG	VARIANT_NOT_LOST	VARIANT_NOT_LOST	VARIANT_NOT_LOST	WILDTYPE_LOST		false
ALK	true	false	false	false	false	true	true	ONCO	NONE	VARIANT_NOT_LOST	NONE	NONE		false
APC	true	true	true	true	true	false	true	TSG	VARIANT_NOT_LOST	VARIANT_NOT_LOST	VARIANT_NOT_LOST	WILDTYPE_LOST		false
ATM	true	true	true	true	true	false	true	TSG	VARIANT_NOT_LOST	VARIANT_NOT_LOST	VARIANT_NOT_LOST	WILDTYPE_LOST		false
ATR	true	true	true	true	true	false	true	TSG	VARIANT_NOT_LOST	VARIANT_NOT_LOST	VARIANT_NOT_LOST	WILDTYPE_LOST		false
BAP1	true	true	true	true	true	false	true	TSG	VARIANT_NOT_LOST	VARIANT_NOT_LOST	VARIANT_NOT_LOST	WILDTYPE_LOST		false
BARD1	true	true	true	true	true	false	true	TSG	VARIANT_NOT_LOST	VARIANT_NOT_LOST	VARIANT_NOT_LOST	WILDTYPE_LOST		false
BLM	true	true	true	true	true	false	true	TSG	VARIANT_NOT_LOST	VARIANT_NOT_LOST	VARIANT_NOT_LOST	WILDTYPE_LOST		false
BMPR1A	true	true	true	true	true	false	true	TSG	VARIANT_NOT_LOST	VARIANT_NOT_LOST	VARIANT_NOT_LOST	WILDTYPE_LOST		false
BRAF	true	true	true	true	true	false	true	TSG	VARIANT_NOT_LOST	VARIANT_NOT_LOST	VARIANT_NOT_LOST	WILDTYPE_LOST		false
BRCA1	true	true	true	true	true	false	true	TSG	VARIANT_NOT_LOST	VARIANT_NOT_LOST	VARIANT_NOT_LOST	WILDTYPE_LOST		false
BRCA2	true	true	true	true	true	false	true	TSG	VARIANT_NOT_LOST	VARIANT_NOT_LOST	VARIANT_NOT_LOST	WILDTYPE_LOST		false
BRIP1	true	false	false	false	false	true	true	ONCO	NONE	VARIANT_NOT_LOST	NONE	NONE		false
BUB1B	true	true	true	true	true	false	true	TSG	VARIANT_NOT_LOST	VARIANT_NOT_LOST	VARIANT_NOT_LOST	WILDTYPE_LOST		false
CBL	true	false	false	false	false	true	true	ONCO	NONE	VARIANT_NOT_LOST	NONE	NONE		false
CDC73	true	true	true	true	true	false	true	TSG	VARIANT_NOT_LOST	VARIANT_NOT_LOST	VARIANT_NOT_LOST	WILDTYPE_LOST		false
CDH1	true	true	true	true	true	false	true	TSG	VARIANT_NOT_LOST	VARIANT_NOT_LOST	VARIANT_NOT_LOST	WILDTYPE_LOST		false
CDK12	true	true	true	true	true	false	true	TSG	VARIANT_NOT_LOST	VARIANT_NOT_LOST	VARIANT_NOT_LOST	WILDTYPE_LOST		false
CDK4	true	false	false	false	false	true	true	ONCO	NONE	VARIANT_NOT_LOST	NONE	NONE		false
CDKN1B	true	true	true	true	true	false	true	TSG	VARIANT_NOT_LOST	VARIANT_NOT_LOST	VARIANT_NOT_LOST	WILDTYPE_LOST		false
CDKN2A	true	true	true	true	true	false	true	TSG	VARIANT_NOT_LOST	VARIANT_NOT_LOST	VARIANT_NOT_LOST	WILDTYPE_LOST		false
CEBPA	true	true	true	true	true	false	true	TSG	VARIANT_NOT_LOST	VARIANT_NOT_LOST	VARIANT_NOT_LOST	WILDTYPE_LOST		false
CEP57	true	false	false	false	false	true	true	ONCO	NONE	VARIANT_NOT_LOST	NONE	NONE		false
CHEK1	true	true	true	true	true	false	true	TSG	VARIANT_NOT_LOST	VARIANT_NOT_LOST	VARIANT_NOT_LOST	WILDTYPE_LOST		false
CHEK2	true	true	true	true	true	false	true	TSG	VARIANT_NOT_LOST	VARIANT_NOT_LOST	VARIANT_NOT_LOST	WILDTYPE_LOST		false
COL7A1	true	true	true	true	true	false	true	TSG	VARIANT_NOT_LOST	VARIANT_NOT_LOST	VARIANT_NOT_LOST	WILDTYPE_LOST		false
CTC1	true	true	true	true	true	false	true	TSG	VARIANT_NOT_LOST	VARIANT_NOT_LOST	VARIANT_NOT_LOST	WILDTYPE_LOST		false
CTNNA1	true	true	true	true	true	false	true	TSG	VARIANT_NOT_LOST	VARIANT_NOT_LOST	VARIANT_NOT_LOST	WILDTYPE_LOST		false
CYLD	true	true	true	true	true	false	true	TSG	VARIANT_NOT_LOST	VARIANT_NOT_LOST	VARIANT_NOT_LOST	WILDTYPE_LOST		false
DDB2	true	true	true	true	true	false	true	TSG	VARIANT_NOT_LOST	VARIANT_NOT_LOST	VARIANT_NOT_LOST	WILDTYPE_LOST		false
DDX41	true	true	true	true	true	false	true	TSG	VARIANT_NOT_LOST	VARIANT_NOT_LOST	VARIANT_NOT_LOST	WILDTYPE_LOST		false
DICER1	true	true	true	true	true	false	true	TSG	VARIANT_NOT_LOST	VARIANT_NOT_LOST	VARIANT_NOT_LOST	WILDTYPE_LOST		false
DIS3L2	true	true	true	true	true	false	true	TSG	VARIANT_NOT_LOST	VARIANT_NOT_LOST	VARIANT_NOT_LOST	WILDTYPE_LOST		false
DKC1	true	false	false	false	false	true	true	ONCO	NONE	VARIANT_NOT_LOST	NONE	NONE		false
DOCK8	true	true	true	true	true	false	true	TSG	VARIANT_NOT_LOST	VARIANT_NOT_LOST	VARIANT_NOT_LOST	WILDTYPE_LOST		false
DROSHA	true	true	true	true	true	false	true	TSG	VARIANT_NOT_LOST	VARIANT_NOT_LOST	VARIANT_NOT_LOST	WILDTYPE_LOST		false
EGFR	true	false	false	false	false	true	true	ONCO	NONE	VARIANT_NOT_LOST	NONE	NONE		false
ELANE	true	false	false	false	false	true	true	ONCO	NONE	VARIANT_NOT_LOST	NONE	NONE		false
ENG	true	true	true	true	true	false	true	TSG	VARIANT_NOT_LOST	VARIANT_NOT_LOST	VARIANT_NOT_LOST	WILDTYPE_LOST		false
EPCAM	true	true	true	true	true	false	true	TSG	VARIANT_NOT_LOST	VARIANT_NOT_LOST	VARIANT_NOT_LOST	WILDTYPE_LOST		false
ERCC1	true	true	true	true	true	false	true	TSG	VARIANT_NOT_LOST	VARIANT_NOT_LOST	VARIANT_NOT_LOST	WILDTYPE_LOST		false
ERCC2	true	true	true	true	true	false	true	TSG	VARIANT_NOT_LOST	VARIANT_NOT_LOST	VARIANT_NOT_LOST	WILDTYPE_LOST		false
ERCC3	true	true	true	true	true	false	true	TSG	VARIANT_NOT_LOST	VARIANT_NOT_LOST	VARIANT_NOT_LOST	WILDTYPE_LOST		false
ERCC4	true	true	true	true	true	false	true	TSG	VARIANT_NOT_LOST	VARIANT_NOT_LOST	VARIANT_NOT_LOST	WILDTYPE_LOST		false
ERCC5	true	true	true	true	true	false	true	TSG	VARIANT_NOT_LOST	VARIANT_NOT_LOST	VARIANT_NOT_LOST	WILDTYPE_LOST		false
EXT1	true	true	true	true	true	false	true	TSG	VARIANT_NOT_LOST	VARIANT_NOT_LOST	VARIANT_NOT_LOST	WILDTYPE_LOST		false
EXT2	true	true	true	true	true	false	true	TSG	VARIANT_NOT_LOST	VARIANT_NOT_LOST	VARIANT_NOT_LOST	WILDTYPE_LOST		false
FAH	true	true	true	true	true	false	true	TSG	VARIANT_NOT_LOST	VARIANT_NOT_LOST	VARIANT_NOT_LOST	WILDTYPE_LOST		false
FANCA	true	true	true	true	true	false	true	TSG	VARIANT_NOT_LOST	VARIANT_NOT_LOST	VARIANT_NOT_LOST	WILDTYPE_LOST		false
FANCB	true	true	true	true	true	false	true	TSG	VARIANT_NOT_LOST	VARIANT_NOT_LOST	VARIANT_NOT_LOST	WILDTYPE_LOST		false
FANCC	true	true	true	true	true	false	true	TSG	VARIANT_NOT_LOST	VARIANT_NOT_LOST	VARIANT_NOT_LOST	WILDTYPE_LOST		false
FANCD2	true	true	true	true	true	false	true	TSG	VARIANT_NOT_LOST	VARIANT_NOT_LOST	VARIANT_NOT_LOST	WILDTYPE_LOST		false
FANCE	true	true	true	true	true	false	true	TSG	VARIANT_NOT_LOST	VARIANT_NOT_LOST	VARIANT_NOT_LOST	WILDTYPE_LOST		false
FANCF	true	true	true	true	true	false	true	TSG	VARIANT_NOT_LOST	VARIANT_NOT_LOST	VARIANT_NOT_LOST	WILDTYPE_LOST		false
FANCG	true	true	true	true	true	false	true	TSG	VARIANT_NOT_LOST	VARIANT_NOT_LOST	VARIANT_NOT_LOST	WILDTYPE_LOST		false
FANCI	true	true	true	true	true	false	true	TSG	VARIANT_NOT_LOST	VARIANT_NOT_LOST	VARIANT_NOT_LOST	WILDTYPE_LOST		false
FANCL	true	true	true	true	true	false	true	TSG	VARIANT_NOT_LOST	VARIANT_NOT_LOST	VARIANT_NOT_LOST	WILDTYPE_LOST		false
FANCM	true	true	true	true	true	false	true	TSG	VARIANT_NOT_LOST	VARIANT_NOT_LOST	VARIANT_NOT_LOST	WILDTYPE_LOST		false
FH	true	true	true	true	true	false	true	TSG	VARIANT_NOT_LOST	VARIANT_NOT_LOST	VARIANT_NOT_LOST	WILDTYPE_LOST		false
FLCN	true	true	true	true	true	false	true	TSG	VARIANT_NOT_LOST	VARIANT_NOT_LOST	VARIANT_NOT_LOST	WILDTYPE_LOST		false
GATA2	true	true	true	true	true	false	true	TSG	VARIANT_NOT_LOST	VARIANT_NOT_LOST	VARIANT_NOT_LOST	WILDTYPE_LOST		false
GBA1	true	true	true	true	true	false	true	TSG	VARIANT_NOT_LOST	VARIANT_NOT_LOST	VARIANT_NOT_LOST	WILDTYPE_LOST		false
GJB2	true	true	true	true	true	false	true	TSG	VARIANT_NOT_LOST	VARIANT_NOT_LOST	VARIANT_NOT_LOST	WILDTYPE_LOST		false
GREM1	true	false	false	false	false	true	true	ONCO	NONE	VARIANT_NOT_LOST	NONE	NONE		false
HERC2	true	true	true	true	true	false	true	TSG	VARIANT_NOT_LOST	VARIANT_NOT_LOST	VARIANT_NOT_LOST	WILDTYPE_LOST		false
HFE	true	true	true	true	true	false	true	TSG	VARIANT_NOT_LOST	VARIANT_NOT_LOST	VARIANT_NOT_LOST	WILDTYPE_LOST		false
HMBS	true	true	true	true	true	false	true	TSG	VARIANT_NOT_LOST	VARIANT_NOT_LOST	VARIANT_NOT_LOST	WILDTYPE_LOST		false
HRAS	true	false	false	false	false	true	true	ONCO	NONE	VARIANT_NOT_LOST	NONE	NONE		false
ITK	true	true	true	true	true	false	true	TSG	VARIANT_NOT_LOST	VARIANT_NOT_LOST	VARIANT_NOT_LOST	WILDTYPE_LOST		false
KIT	true	false	false	false	false	true	true	ONCO	NONE	VARIANT_NOT_LOST	NONE	NONE		false
KRAS	true	false	false	false	false	true	true	ONCO	NONE	VARIANT_NOT_LOST	NONE	NONE		false
LZTR1	true	true	true	true	true	false	true	TSG	VARIANT_NOT_LOST	VARIANT_NOT_LOST	VARIANT_NOT_LOST	WILDTYPE_LOST		false
MAP2K1	true	false	false	false	false	true	true	ONCO	NONE	VARIANT_NOT_LOST	NONE	NONE		false
MAP2K2	true	false	false	false	false	true	true	ONCO	NONE	VARIANT_NOT_LOST	NONE	NONE		false
MAX	true	true	true	true	true	false	true	TSG	VARIANT_NOT_LOST	VARIANT_NOT_LOST	VARIANT_NOT_LOST	WILDTYPE_LOST		false
MEN1	true	true	true	true	true	false	true	TSG	VARIANT_NOT_LOST	VARIANT_NOT_LOST	VARIANT_NOT_LOST	WILDTYPE_LOST		false
MET	true	false	false	false	false	true	true	ONCO	NONE	VARIANT_NOT_LOST	NONE	NONE		false
MITF	true	true	true	true	true	false	true	TSG	VARIANT_NOT_LOST	VARIANT_NOT_LOST	VARIANT_NOT_LOST	WILDTYPE_LOST		false
MLH1	true	true	true	true	true	false	true	TSG	VARIANT_NOT_LOST	VARIANT_NOT_LOST	VARIANT_NOT_LOST	WILDTYPE_LOST		false
MLH3	true	true	true	true	true	false	true	TSG	VARIANT_NOT_LOST	VARIANT_NOT_LOST	VARIANT_NOT_LOST	WILDTYPE_LOST		false
MPL	true	false	false	false	false	true	true	ONCO	NONE	VARIANT_NOT_LOST	NONE	NONE		false
MRE11	true	true	true	true	true	false	true	TSG	VARIANT_NOT_LOST	VARIANT_NOT_LOST	VARIANT_NOT_LOST	WILDTYPE_LOST		false
MSH2	true	true	true	true	true	false	true	TSG	VARIANT_NOT_LOST	VARIANT_NOT_LOST	VARIANT_NOT_LOST	WILDTYPE_LOST		false
MSH3	true	true	true	true	true	false	true	TSG	VARIANT_NOT_LOST	VARIANT_NOT_LOST	VARIANT_NOT_LOST	WILDTYPE_LOST		false
MSH6	true	true	true	true	true	false	true	TSG	VARIANT_NOT_LOST	VARIANT_NOT_LOST	VARIANT_NOT_LOST	WILDTYPE_LOST		false
MTAP	true	true	true	true	true	false	true	TSG	VARIANT_NOT_LOST	VARIANT_NOT_LOST	VARIANT_NOT_LOST	WILDTYPE_LOST		false
MUTYH	true	true	true	true	true	false	true	TSG	VARIANT_NOT_LOST	VARIANT_NOT_LOST	VARIANT_NOT_LOST	WILDTYPE_LOST		false
NBN	true	true	true	true	true	false	true	TSG	VARIANT_NOT_LOST	VARIANT_NOT_LOST	VARIANT_NOT_LOST	WILDTYPE_LOST		false
NF1	true	true	true	true	true	false	true	TSG	VARIANT_NOT_LOST	VARIANT_NOT_LOST	VARIANT_NOT_LOST	WILDTYPE_LOST		false
NF2	true	true	true	true	true	false	true	TSG	VARIANT_NOT_LOST	VARIANT_NOT_LOST	VARIANT_NOT_LOST	WILDTYPE_LOST		false
NOP10	true	false	false	false	false	true	true	ONCO	NONE	VARIANT_NOT_LOST	NONE	NONE		false
NRAS	true	false	false	false	false	true	true	ONCO	NONE	VARIANT_NOT_LOST	NONE	NONE		false
NTHL1	true	true	true	true	true	false	true	TSG	VARIANT_NOT_LOST	VARIANT_NOT_LOST	VARIANT_NOT_LOST	WILDTYPE_LOST		false
PALB2	true	true	true	true	true	false	true	TSG	VARIANT_NOT_LOST	VARIANT_NOT_LOST	VARIANT_NOT_LOST	WILDTYPE_LOST		false
PARN	true	true	true	true	true	false	true	TSG	VARIANT_NOT_LOST	VARIANT_NOT_LOST	VARIANT_NOT_LOST	WILDTYPE_LOST		false
PDGFRA	true	false	false	false	false	true	true	ONCO	NONE	VARIANT_NOT_LOST	NONE	NONE		false
PHOX2B	true	true	true	true	true	false	true	TSG	VARIANT_NOT_LOST	VARIANT_NOT_LOST	VARIANT_NOT_LOST	WILDTYPE_LOST		false
PMS2	true	true	true	true	true	false	true	TSG	VARIANT_NOT_LOST	VARIANT_NOT_LOST	VARIANT_NOT_LOST	WILDTYPE_LOST		false
POLD1	true	true	true	true	true	false	true	TSG	VARIANT_NOT_LOST	VARIANT_NOT_LOST	VARIANT_NOT_LOST	WILDTYPE_LOST		false
POLE	true	true	true	true	true	false	true	TSG	VARIANT_NOT_LOST	VARIANT_NOT_LOST	VARIANT_NOT_LOST	WILDTYPE_LOST		false
POLH	true	true	true	true	true	false	true	TSG	VARIANT_NOT_LOST	VARIANT_NOT_LOST	VARIANT_NOT_LOST	WILDTYPE_LOST		false
POT1	true	false	false	false	false	true	true	ONCO	NONE	VARIANT_NOT_LOST	NONE	NONE		false
PPP1CB	true	true	true	true	true	false	true	TSG	VARIANT_NOT_LOST	VARIANT_NOT_LOST	VARIANT_NOT_LOST	WILDTYPE_LOST		false
PPP2R2A	true	true	true	true	true	false	true	TSG	VARIANT_NOT_LOST	VARIANT_NOT_LOST	VARIANT_NOT_LOST	WILDTYPE_LOST		false
PRDM9	true	false	false	false	false	true	true	ONCO	NONE	VARIANT_NOT_LOST	NONE	NONE		false
PRF1	true	true	true	true	true	false	true	TSG	VARIANT_NOT_LOST	VARIANT_NOT_LOST	VARIANT_NOT_LOST	WILDTYPE_LOST		false
PRKAR1A	true	true	true	true	true	false	true	TSG	VARIANT_NOT_LOST	VARIANT_NOT_LOST	VARIANT_NOT_LOST	WILDTYPE_LOST		false
PRSS1	true	false	false	false	false	true	true	ONCO	NONE	VARIANT_NOT_LOST	NONE	NONE		false
PTCH1	true	true	true	true	true	false	true	TSG	VARIANT_NOT_LOST	VARIANT_NOT_LOST	VARIANT_NOT_LOST	WILDTYPE_LOST		false
PTCH2	true	true	true	true	true	false	true	TSG	VARIANT_NOT_LOST	VARIANT_NOT_LOST	VARIANT_NOT_LOST	WILDTYPE_LOST		false
PTEN	true	true	true	true	true	false	true	TSG	VARIANT_NOT_LOST	VARIANT_NOT_LOST	VARIANT_NOT_LOST	WILDTYPE_LOST		false
PTPN11	true	false	false	false	false	true	true	ONCO	NONE	VARIANT_NOT_LOST	NONE	NONE		false
PTPRJ	true	true	true	true	true	false	true	TSG	VARIANT_NOT_LOST	VARIANT_NOT_LOST	VARIANT_NOT_LOST	WILDTYPE_LOST		false
RABL3	true	false	false	false	false	true	true	ONCO	NONE	VARIANT_NOT_LOST	NONE	NONE		false
RAD50	true	true	true	true	true	false	true	TSG	VARIANT_NOT_LOST	VARIANT_NOT_LOST	VARIANT_NOT_LOST	WILDTYPE_LOST		false
RAD51B	true	true	true	true	true	false	true	TSG	VARIANT_NOT_LOST	VARIANT_NOT_LOST	VARIANT_NOT_LOST	WILDTYPE_LOST		false
RAD51C	true	true	true	true	true	false	true	TSG	VARIANT_NOT_LOST	VARIANT_NOT_LOST	VARIANT_NOT_LOST	WILDTYPE_LOST		false
RAD51D	true	true	true	true	true	false	true	TSG	VARIANT_NOT_LOST	VARIANT_NOT_LOST	VARIANT_NOT_LOST	WILDTYPE_LOST		false
RAD54L	true	true	true	true	true	false	true	TSG	VARIANT_NOT_LOST	VARIANT_NOT_LOST	VARIANT_NOT_LOST	WILDTYPE_LOST		false
RAF1	true	false	false	false	false	true	true	ONCO	NONE	VARIANT_NOT_LOST	NONE	NONE		false
RB1	true	true	true	true	true	false	true	TSG	VARIANT_NOT_LOST	VARIANT_NOT_LOST	VARIANT_NOT_LOST	WILDTYPE_LOST		false
RECQL	true	true	true	true	true	false	true	TSG	VARIANT_NOT_LOST	VARIANT_NOT_LOST	VARIANT_NOT_LOST	WILDTYPE_LOST		false
RECQL4	true	true	true	true	true	false	true	TSG	VARIANT_NOT_LOST	VARIANT_NOT_LOST	VARIANT_NOT_LOST	WILDTYPE_LOST		false
RET	true	false	false	false	false	true	true	ONCO	NONE	VARIANT_NOT_LOST	NONE	NONE		false
RHBDF2	true	true	true	true	true	false	true	TSG	VARIANT_NOT_LOST	VARIANT_NOT_LOST	VARIANT_NOT_LOST	WILDTYPE_LOST		false
RINT1	true	true	true	true	true	false	true	TSG	VARIANT_NOT_LOST	VARIANT_NOT_LOST	VARIANT_NOT_LOST	WILDTYPE_LOST		false
RIT1	true	false	false	false	false	true	true	ONCO	NONE	VARIANT_NOT_LOST	NONE	NONE		false
RNF43	true	true	true	true	true	false	true	TSG	VARIANT_NOT_LOST	VARIANT_NOT_LOST	VARIANT_NOT_LOST	WILDTYPE_LOST		false
RTEL1	true	true	true	true	true	false	true	TSG	VARIANT_NOT_LOST	VARIANT_NOT_LOST	VARIANT_NOT_LOST	WILDTYPE_LOST		false
RUNX1	true	true	true	true	true	false	true	TSG	VARIANT_NOT_LOST	VARIANT_NOT_LOST	VARIANT_NOT_LOST	WILDTYPE_LOST		false
SBDS	true	true	true	true	true	false	true	TSG	VARIANT_NOT_LOST	VARIANT_NOT_LOST	VARIANT_NOT_LOST	WILDTYPE_LOST		false
SDHA	true	true	true	true	true	false	true	TSG	VARIANT_NOT_LOST	VARIANT_NOT_LOST	VARIANT_NOT_LOST	WILDTYPE_LOST		false
SDHAF2	true	true	true	true	true	false	true	TSG	VARIANT_NOT_LOST	VARIANT_NOT_LOST	VARIANT_NOT_LOST	WILDTYPE_LOST		false
SDHB	true	true	true	true	true	false	true	TSG	VARIANT_NOT_LOST	VARIANT_NOT_LOST	VARIANT_NOT_LOST	WILDTYPE_LOST		false
SDHC	true	true	true	true	true	false	true	TSG	VARIANT_NOT_LOST	VARIANT_NOT_LOST	VARIANT_NOT_LOST	WILDTYPE_LOST		false
SDHD	true	true	true	true	true	false	true	TSG	VARIANT_NOT_LOST	VARIANT_NOT_LOST	VARIANT_NOT_LOST	WILDTYPE_LOST		false
SH2B3	true	true	true	true	true	false	true	TSG	VARIANT_NOT_LOST	VARIANT_NOT_LOST	VARIANT_NOT_LOST	WILDTYPE_LOST		false
SHOC2	true	false	false	false	false	true	true	ONCO	NONE	VARIANT_NOT_LOST	NONE	NONE		false
SLC25A13	true	true	true	true	true	false	true	TSG	VARIANT_NOT_LOST	VARIANT_NOT_LOST	VARIANT_NOT_LOST	WILDTYPE_LOST		false
SLX4	true	true	true	true	true	false	true	TSG	VARIANT_NOT_LOST	VARIANT_NOT_LOST	VARIANT_NOT_LOST	WILDTYPE_LOST		false
SMAD4	true	true	true	true	true	false	true	TSG	VARIANT_NOT_LOST	VARIANT_NOT_LOST	VARIANT_NOT_LOST	WILDTYPE_LOST		false
SMARCA4	true	true	true	true	true	false	true	TSG	VARIANT_NOT_LOST	VARIANT_NOT_LOST	VARIANT_NOT_LOST	WILDTYPE_LOST		false
SMARCB1	true	true	true	true	true	false	true	TSG	VARIANT_NOT_LOST	VARIANT_NOT_LOST	VARIANT_NOT_LOST	WILDTYPE_LOST		false
SMARCE1	true	true	true	true	true	false	true	TSG	VARIANT_NOT_LOST	VARIANT_NOT_LOST	VARIANT_NOT_LOST	WILDTYPE_LOST		false
SOS1	true	false	false	false	false	true	true	ONCO	NONE	VARIANT_NOT_LOST	NONE	NONE		false
SOS2	true	false	false	false	false	true	true	ONCO	NONE	VARIANT_NOT_LOST	NONE	NONE		false
SPRED1	true	true	true	true	true	false	true	TSG	VARIANT_NOT_LOST	VARIANT_NOT_LOST	VARIANT_NOT_LOST	WILDTYPE_LOST		false
STK11	true	true	true	true	true	false	true	TSG	VARIANT_NOT_LOST	VARIANT_NOT_LOST	VARIANT_NOT_LOST	WILDTYPE_LOST		false
SUFU	true	true	true	true	true	false	true	TSG	VARIANT_NOT_LOST	VARIANT_NOT_LOST	VARIANT_NOT_LOST	WILDTYPE_LOST		false
TERC	true	true	true	true	true	false	true	TSG	VARIANT_NOT_LOST	VARIANT_NOT_LOST	VARIANT_NOT_LOST	WILDTYPE_LOST		false
TERF2	true	true	true	true	true	false	true	TSG	VARIANT_NOT_LOST	VARIANT_NOT_LOST	VARIANT_NOT_LOST	WILDTYPE_LOST		false
TERT	true	false	false	false	false	true	true	ONCO	NONE	VARIANT_NOT_LOST	NONE	NONE		false
TGFBR1	true	false	false	false	false	true	true	ONCO	NONE	VARIANT_NOT_LOST	NONE	NONE		false
TINF2	true	true	true	true	true	false	true	TSG	VARIANT_NOT_LOST	VARIANT_NOT_LOST	VARIANT_NOT_LOST	WILDTYPE_LOST		false
TMEM127	true	true	true	true	true	false	true	TSG	VARIANT_NOT_LOST	VARIANT_NOT_LOST	VARIANT_NOT_LOST	WILDTYPE_LOST		false
TP53	true	true	true	true	true	false	true	TSG	VARIANT_NOT_LOST	VARIANT_NOT_LOST	VARIANT_NOT_LOST	WILDTYPE_LOST		false
TRIM37	true	false	false	false	false	true	true	ONCO	NONE	VARIANT_NOT_LOST	NONE	NONE		false
TSC1	true	true	true	true	true	false	true	TSG	VARIANT_NOT_LOST	VARIANT_NOT_LOST	VARIANT_NOT_LOST	WILDTYPE_LOST		false
TSC2	true	true	true	true	true	false	true	TSG	VARIANT_NOT_LOST	VARIANT_NOT_LOST	VARIANT_NOT_LOST	WILDTYPE_LOST		false
UROD	true	false	false	false	false	true	true	ONCO	NONE	VARIANT_NOT_LOST	NONE	NONE		false
VHL	true	true	true	true	true	false	true	TSG	VARIANT_NOT_LOST	VARIANT_NOT_LOST	VARIANT_NOT_LOST	WILDTYPE_LOST		false
WAS	true	false	false	false	false	true	true	ONCO	NONE	VARIANT_NOT_LOST	NONE	NONE		false
WRAP53	true	true	true	true	true	false	true	TSG	VARIANT_NOT_LOST	VARIANT_NOT_LOST	VARIANT_NOT_LOST	WILDTYPE_LOST		false
WRN	true	true	true	true	true	false	true	TSG	VARIANT_NOT_LOST	VARIANT_NOT_LOST	VARIANT_NOT_LOST	WILDTYPE_LOST		false
WT1	true	true	true	true	true	false	true	TSG	VARIANT_NOT_LOST	VARIANT_NOT_LOST	VARIANT_NOT_LOST	WILDTYPE_LOST		false
XPA	true	true	true	true	true	false	true	TSG	VARIANT_NOT_LOST	VARIANT_NOT_LOST	VARIANT_NOT_LOST	WILDTYPE_LOST		false
XPC	true	true	true	true	true	false	true	TSG	VARIANT_NOT_LOST	VARIANT_NOT_LOST	VARIANT_NOT_LOST	WILDTYPE_LOST		false
XRCC2	true	false	false	false	false	true	true	ONCO	NONE	VARIANT_NOT_LOST	NONE	NONE		false
